# Supplementary material for: Economic Impacts of Ultrasonographic Fetal Sex Determination on Hanwoo Cattle Profitability and Market Dynamics
Source: Vet Sci. 2025 Feb 27;12(3):201. doi: 10.3390/vetsci12030201 (PMC11946265; doi:10.3390/vetsci12030201)
Supplement: Supplementary file 1 [file vetsci-12-00201-s001.zip]

Archive with 1 entries (1 files):
- vetsci-3440430-supplementary.pdf
